# Supplementary material for: Optimization of an Untargeted DART-HRMS Method Envisaging Identification of Potential Markers for Saffron Authenticity Assessment
Source: Foods. 2021 May 29;10(6):1238. doi: 10.3390/foods10061238 (PMC8230169; doi:10.3390/foods10061238)
Supplement: Supplementary file 1 [file foods-10-01238-s001.zip]

Archive with 1 entries (1 files):
- foods-1209219-supplementary.pdf
